# Supplementary material for: Effects of Photoperiod and Light Quality on Germination and Growth of Camellia sinensis ‘HuangKui’
Source: Plants (Basel). 2024 Jun 27;13(13):1782. doi: 10.3390/plants13131782 (PMC11244327; doi:10.3390/plants13131782)
Supplement: Supplementary file 1 [file plants-13-01782-s001.zip]

Archive with 1 entries (1 files):
- plants-3068367-supplementary.pdf
